# Supplementary material for: Current Clinical Paradigm and Therapeutic Advancements in Thymic Malignancies: A Narrative Review
Source: Cancers (Basel). 2025 Nov 11;17(22):3622. doi: 10.3390/cancers17223622 (PMC12650598; doi:10.3390/cancers17223622)
Supplement: Supplementary file 1 [file cancers-17-03622-s001.zip]

Archive with 1 entries (1 files):
- cancers-3898013-supplementary.pdf
